# Supplementary material for: Clinical and whole genome characterization of SARS-CoV-2 in India
Source: PLoS One. 2021 Feb 2;16(2):e0246173. doi: 10.1371/journal.pone.0246173 (PMC7853523; doi:10.1371/journal.pone.0246173)
Supplement: S1 File — (XLS) [file pone.0246173.s001.xls]

## Sheet: Sheet1
Age	Sex(1-Male,2-Female)	Address	CT value	D.O.A	D.O.A to ICU	D.O.Discharge	History ofTravel/Possible Source	sore throat	Cold/Loss of Smell/sneezing	Cough/Duration	Fever/Duration	BreathingDifficulty/Duration	headache	Diarrhea	Body Symptoms	Other Symptoms	Diabetes Mellitus	CVD(Cardio Vascular Disease)	HTN(Hypertension)	CKD	MALIGNANCY	ASTHMA	SP O 2%	Respiratory Rate (12-16)	Crepts	W/oxygen	W/O Oxygen	Heart Rate/PR	BP	Cardiac Failure	WBC( 4,500-10,000 µL)	Neutrophils(2500 - 7500µL)	Lymphocytes(1,000 and 4,800 µL)	(Monocytes200 to 600 µL)	Eosinophiils(30 - 350 µL)	Platelets(1.5 lakh to 4.5 lakh/ µL)	TSB(0.1-1.2 mg/dL)	SGOT(8-45 Units/Lit)	SGPT(7-56 Units/Lit)	AP(44-147 IU/Lit)	Serum Creatinine( 0.7-1.3 mg/dL)	Blood Urea(7-20 mg/dL)	Na(135-145 Milliequivalents/Liter)	K(3.5-5.0 mmol/Lit)	CL(98-107 mEq/Lit)	Chest X Ray	GGO(Ground glass opacities)	Consolidation	Plueral Effusion
60	2	JANGOAN		May/2020	NA	May/2020	Travlled to mumbai10 days ago		NA					NA						NA	NA		98	21	NA	NA	NA	71	110/80		7360	4190	2320	540	240	1.9	0.48	28	8.6	97	0.62	28	143	4.4	107	Normal study
13-18	1	JANGOAN		May/2020	NA	May/2020	H/o contact with covid -19 pt		NA				yes	NA						NA	NA		99	16	NA	NA	NA	81	120/70		6710	3490	2410	680	100	1.86	0.8	30	11.3	166.1	0.8	26.5	137	4.5	104	Normal study
19-59	1	JANGOAN		May/2020	NA	May/2020	H/o contact with covid -19 pt		NA					NA						NA	NA		98	17	NA	NA	NA	82	110/70		15410	9060	4770	1420	110	2.72	1.42	23.5	17.9	122.3	0.9	43.1	139	4.5	105	Normal study
19-59	1	HYDERABAD		May/2020	NA	May/2020	H/o contact with covid -19 pt		NA					NA						NA	NA		98	18	NA	NA	NA	80	120/70		6850	1690	4330	670	140	2.83	1.4	23.2	14.8	54.2	0.9	16.6	139	3.9	104	Normal study
19-59	1	HYDERABAD		May/2020	NA	May/2020	H/o contact with covid -19 pt		NA					NA						NA	NA		98	19	NA	NA	NA	86	120/80								1.07	35.7	20.1	54.1	0.9	20.5	141	3.8	103	Normal study
13-18	2	HYDERABAD		May/2020	NA	May/2020	H/o contact with covid -19 pt		NA				yes	NA						NA	NA		98	18	NA	NA	NA	98	120/80		3860	1940	1540	360	20	0.99	0.33	20.2	8.6	106.9	0.3	22.6	137	3.3	104	Normal study
19-59	2	HYDERABAD		May/2020	NA	May/2020	H/o contact with covid -19 pt		NA	yes				NA	yes					NA	NA		96	17	NA	NA	NA	84	120/80								0.4	24.6	19.3	59.6	0.8	21.8	140	3.8	106	Normal study
19-59	1	HYDERABAD		May/2020	NA	May/2020	H/o contact with covid -19 pt		NA	yes				NA						NA	NA		98	18	NA	NA	NA	80	120/80		10040	5550	3520	710	210	3.14	0.64	29	20		0.4	21	140	4.1	106	Normal study
19-59	1	YADADRI		May/2020	NA	May/2020	Travlled to mumbai 5 days ago		NA	yes				NA						NA	NA		98	19	NA	NA	NA	82	120/70		4430	2190	1720	450	50	1.76	0.98	77	60	100	0.91	25	142	4.3	104	Normal study
19-59	2	HYDERABAD		May/2020	NA	May/2020	H/o contact with covid -19 pt		NA	yes	yes	yes		NA						NA	NA		98	20	NA	NA	NA	84	120/80								0.5	35.9	23.4	144	0.8	31.4	137	3.1	96	Normal study
19-59	2	HYDERABAD		May/2020	NA	May/2020	H/o contact with covid -19 pt		NA					NA						NA	NA		98	18	NA	NA	NA	96	110/70		7250	3900	2670	560	100	2.01	0.42	21.6	11.2	97	0.4	28.2	140	4.7	103	Normal study
19-59	2	HYDERABAD		May/2020	NA	May/2020	H/o contact with covid -19 pt		NA					NA						NA	NA		98	17	NA	NA	NA	86	110/80		3270	1200	1400	640	20	1.77	0.45	21	13.7	53.3	0.6	38.6	142	3.9	109	Normal study
19-59	1	HYDERABAD		May/2020	NA	May/2020	H/o contact with covid -19 pt		NA					NA						NA	NA	yes	98	16	NA	NA	NA	84	120/70		10490	6750	2570	1060	100	2.85	1.1	31	10.8	110	0.8	31	139	3.7	106	Normal study
19-59	2	HYDERABAD		May/2020	NA	May/2020	H/o contact with covid -19 pt		NA	yes	yes		yes	NA		pregnant				NA	NA		0.98	18	NA	NA	NA	86	120/80								0.3	19	20.7	75.8	0.3	11.6	140	3.7	108	Normal study
19-59	2	HYDERABAD		April/2020	NA	April/2020	H/o contact with covid -19 pt		NA					NA						NA	NA		0.96	16	NA	NA	NA	88	110/70		9540	5280	3400	810	30	3	0.47	20	11.5	65	0.3	30.1	142	4.2	107	Normal study
19-59	1	HYDERABAD		April/2020	NA	April/2020	Travelled to nizamuddin markaz ,Delhi		NA					NA						NA	NA		99	22	NA	NA	NA	90	110/70												0.63	17.8	140	3.6	102
19-59	2	HYDERABAD		April/2020	NA	April/2020	Contact with covid positive patient		NA					NA						NA	NA		98	23	NA	NA	NA	76	110/80		15970	10680	3860	1140	240	4.11	0.43	24.9	9.9	112.6	0.7	39.5	139	5.7	97	Normal
13-18	2	HYDERABAD		April/2020	NA	April/2020	Contact with covid positive patient		NA					NA						NA	NA		98	23	NA	NA	NA	88	120/70		9270	3700	4630	710	140	4.06										Normal
19-59	2	MALAKPET		April/2020	NA	April/2020	Contact with covid positive patient		NA					NA						NA	NA		97	26	NA	NA	NA	86	130/70								0.44	34.1	8.5	101.2	0.78	31.4	146	6	105	Normal
19-59	2	MALAKPET		April/2020	NA	April/2020	Contact with covid positive patient		NA					NA					1/Y	NA	NA		98	24	NA	NA	NA	76	120/80		17510	10970	5090	1290	90	3.7	0.6	23.9	7.9	84.2	0.8	26.4	136	4.8	99	Normal
19-59	1	MALAKPET		April/2020	NA	April/2020	Contact with covid positive patient		NA					NA						NA	NA		95	24	NA	NA	NA	77	120/70								0.8	28.7	22.2	92.3	1.1	27.5	139	4.1	98	Normal
19-59	1	GADWALA		April/2020	NA	April/2020	Contact with covid positive patient		NA					NA						NA	NA		99	25	NA	NA	NA	78	130/70								0.69	24.3	18.2	54.9	0.7	26.5	141	3.6	103	Normal
19-59	1	MARPALLY		April/2020	NA	April/2020	Travelled to nizamuddin markaz ,Delhi		NA					NA						NA	NA		98	22	NA	NA	NA	85	120/70
19-59	1	WARANGAL		April/2020	NA	April/2020	Travelled to nizamuddin markaz ,Delhi		NA					NA						NA	NA		98	21	NA	NA	NA	90	130/70
19-59	1	MADANNAPET		April/2020	NA	April/2020	Contact with covid positive patient		NA					NA						NA	NA		97	23	NA	NA	NA	88	120/80																	Normal
19-59	2	NALGONGA		April/2020	NA	April/2020	Contact with covid positive patient		NA					NA						NA	NA		99	18	NA	NA	NA	88	120/70												0.5	20	139	4.1	101	B/L PATCHY LL OPACITIES,
19-59	1	WARANGAL		April/2020	NA	April/2020	Travelled to nizamuddin markaz ,Delhi		NA					NA						NA	NA		95	21	NA	NA	NA	120	130/70												0.6	20.3	137	3.7	98	Normal
19-59	1	VIKARABAD		April/2020	NA	April/2020	Travelled to nizamuddin markaz ,Delhi		NA					NA						NA	NA		99	17	NA	NA	NA	78	120/70												0.93	20.6	139	3.8	99
19-59	1	JANGOAN		April/2020	NA	April/2020	Travelled to nizamuddin markaz ,Delhi		NA					NA						NA	NA		98	18	NA	NA	NA	89	120/70												0.75	25	139	4	101	Normal
19-59	1	SANGAREDDY		April/2020	NA	April/2020	Travelled to nizamuddin markaz ,Delhi		NA					NA			DM/2Y			NA	NA		99	17	NA	NA	NA	88	130/70		5900	1970	3010	520	330	2.65										RT LL CONSOLIDATION
<3	1	HYDERABAD		April/2020	NA	April/2020	Contact with covid positive patient		NA					NA						NA	NA		99	29	NA	NA	NA	100	100/70		11950	3120	6990	750	1020	3.35
19-59	1	SURYAPET		April/2020	NA	April/2020	Contact with covid positive patient		NA					NA						NA	NA		98	18	NA	NA	NA	80	110/70		9710	5210	2290	590	1490	1.95										Normal
19-59	1	HYDERABAD		April/2020	NA	April/2020	TRAVEL FROM MEERUT		NA					NA						NA	NA		99	18	NA	NA	NA	76	110/70		10280	4750	4380	880	210	2.52										Normal
19-59	2	SURYAPET		April/2020	NA	April/2020	Contact with covid positive patient		NA					NA						NA	NA		98	20	NA	NA	NA	88	120/70		8010	5400	2100	360	110	2.15	0.3	13.7	5.5	66.4	0.4	20.5	138	4.1	105
13-18	2	SURYAPET		April/2020	NA	April/2020	Contact with covid positive patient		NA					NA						NA	NA		99	21	NA	NA	NA	85	110/70		11000	6730	3700	800	310	3.73										Normal
19-59	1	VIKARABAD		April/2020	NA	April/2020	Travelled to nizamuddin markaz ,Delhi		NA					NA						NA	NA		99	18	NA	NA	NA	88	120/70																	B/L LL OPACITIES
19-59	1	NIZAMABAD		April/2020	NA	April/2020	Travelled to nizamuddin markaz ,Delhi		NA					NA						NA	NA		98	21	NA	NA	NA	90	110/70								1				0.8		140	4.6	98
19-59	1	NIZAMABAD		April/2020	NA	April/2020	Contact with covid positive patient		NA					NA						NA	NA		99	22	NA	NA	NA	78	110/70																	NORMAL
>60	1	ADILABAD		April/2020	NA	April/2020	Travelled to nizamuddin markaz ,Delhi		NA					NA						NA	NA		98	17	NA	NA	NA	70	110/70	Y																CARDIOMEGALY
19-59	1	NIRMAL		April/2020	NA	April/2020	TRAVELLED FROM UP		NA					NA			DM/3Y			NA	NA		98	18	NA	NA	NA	88	120/70		9500	6000	2500	710	180	2.07	0.29	19.8	14.6	67.2	0.7	23	139	3.6	100	Normal
19-59	1	ADILABAD		April/2020	NA	April/2020	Travelled to nizamuddin markaz ,Delhi		NA	3DAYS				NA			DM/Y		HTN/Y	NA	NA		99	19	NA	NA	NA	89	130/90								0.32	22		45	0.8	17	138	4.1	99	Normal
13-18	1	MALAKPET		April/2020	NA	April/2020	Contact with covid positive patient		NA					NA						NA	NA		99	19	NA	NA	NA	70	110/70		11800	5600	5100	890	80	3.74	0.4	23	10.3	213	0.8	36	140	3.8	98
13-18	1	RANGAREDDY		April/2020	NA	April/2020	Contact with covid positive patient		NA		4DAYS			NA						NA	NA		96	18	NA	NA	NA	75	120/70		6700	2400	3340	580	30	3.52										Normal
19-59	1	ADILABAD		April/2020	NA	April/2020	Travelled to nizamuddin markaz ,Delhi		NA					NA						NA	NA		99	18	NA	NA	NA	80	130/70												0.83	25	139	4.1	99	Normal
19-59	1	HYDERABAD		April/2020	NA	April/2020	Travelled to nizamuddin markaz ,Delhi		NA					NA						NA	NA		99	20	NA	NA	NA	85	120/70																	B/L LL OPACITIES
19-59	1	NIRMAL		April/2020	NA	April/2020	Contact with covid positive patient		NA					NA						NA	NA		98	21	NA	NA	NA	88	110/70																	Normal
19-59	2	KAMAREDDY		April/2020	NA	April/2020	Contact with covid positive patient		NA					NA						NA	NA		99	17	NA	NA	NA	77	120/70								0.46	172	229		0.4	17	139	4.5	100	Normal
<12	2	HYDERABAD		April/2020	NA	April/2020	Contact with covid positive patient		NA					NA						NA	NA		98	17	NA	NA	NA	80	110/70																	Normal
<12	2	HYDERABAD		April/2020	NA	April/2020	Contact with covid positive patient		NA					NA						NA	NA		99	18	NA	NA	NA	88	100/70		12300	2470	8740	600	420	3.44										Normal
19-59	1	HYDERABAD		April/2020	NA	April/2020	Travelled to nizamuddin markaz ,Delhi		NA					NA						NA	NA		99	22	NA	NA	NA	88	110/80		1122O	5750	3850	170	390	2.69					0.9	23	139	5.3	104	Normal
>60	1	HYDERABAD		April/2020	NA	April/2020	Travelled to nizamuddin markaz ,Delhi		NA					NA						NA	NA		99	20	NA	NA	NA	80	110/70																	Dffuse haziness in RIGHT Lung
19-59*	1	HYDERABAD	E-22	Feb/2020	NA	April/2020	Travel history from Dubai	2 days	NA	2 days	3 days	2 days		NA						NA	NA		98		NA	NA	NA	110	120/80		7600	4943	2052	380		2.5										Haziness in RT lower zone
19-59*	2	KOTHAGUDEM	E-18	March/2020	NA	April/2020	Travel history from Italy	1 day	NA	2 days	2 days			NA						NA	NA		98		NA	NA	NA	90	110/70		4130	2172	990	300	120	2.17										Normal
19-59*	1	INDONASIA	E-22,RDRP-30,ORF-30,	March/2020	NA	April/2020	Indonesian Citizen - Visit to Nizamuddin markaz,Delhi,India		NA		1 day			NA						NA	NA		98		NA	NA	NA	84	110/70		5050		1420								1.6					Rt Infra Axillary Area,	Subpleural GGO in bilateral, mid, and lower zones
19-59*	1	HYDERABAD	E-18,RDRP-26,ORF-24	March/2020	NA	April/2020	Tarvel History from United Kingdom	1 Day	NA	1 Day				NA						NA	NA		98		NA	NA	NA	80	110/70		5700		3960	170		3										Normal
>60*	2	HYDERABAD	E-20,RDRP-20,ORF-24	March/2020	NA	April/2020	Travel history from United Arab Emirates	1 day	NA	1 Day	3 days			NA			DM/1 Y	1YEAR	1 YEAR	NA	NA		92		NA	NA	NA	96	110/70		8500	7220	730	930		3										Bilateral, basal and perihilar infiltrations
>60*	1	HYDERABAD	E-20,RDRP-26,ORF-26	March/2020	NA	April/2020	Travel History from USA via United Arab Emirates		NA		1 day			NA			DM/1 Y			NA	NA		96		NA	NA	NA	101	130/80																	Bilateral
* Whole genome sequences
Empty wells indicate data not available
[truncated: 9 more columns]

## Sheet: Sheet2
Age	Sex(1-Male,2-Female)	Address	Date of illness	D.O.A	D.O.A to ICU	D.O.Death	History ofTravel/Possible Source	RNA CT-N	RNA CT-S	RNA CT-O	RNA CT-E	RNA CT-RdRP	RNA CT-ORF	Sore Throat	Cold/Loss of Smell/Sneezing	Cough/Duration	Fever/Duration	OTHER	BreathingDifficult/Duration	headache	Diarrhea/ VOMI	Body Symptoms	Other Symptoms	Reason for ICU Admission	Reason for Ventillation	DM	CVD (Cardio Vascular Disease)	HTN	CKD (Chronic kidney disease )	MALIGNANCY/others	HYPOTHYROIDISM	ASTHMA	Others	SP O2 %	Respiratory Rate	Retractions	Crepts	W/oxygen	W/O Oxygen	Heart Rate/PR	BP	Cardiac Failure	Others	WBC (4,500-10,000 µL )	Neutrophils(2500 - 7500µL)	Lymphocytes(1,000 and 4,800 µL)	Neutrophils/Lymphocyte Ratio	Monocytes(200 to 600 µL)	Eosinophiils(30 - 350 µL)
19-59	1	HYDERABAD	April/2020	April/2020	April/2020	April/2020	Professional Exposure									5	5		5					FOR HYPOXIA															92	92	130/80			10500	7560	2310	3.272	420	210
19-59	2	RANGAREDDY	April/2020	April/2020	April/2020	April/2020		26	26	26									GRADE 4 -7DAYS				CVA-RT 3DAYS	SOB						Ca .LT Breast 5MO-mrm/ON CHEMOTHERAPY				0.95	40					100	130/80		CVA RT SIDE
>60	1	HYDERABAD	March/2020	March/2020	March/2020	April/2020					26	34				1MONTH	10DAYS		10 DAYS					HYPOXIA		2 Years	2Years				7 MO				38	Y	BILATERAL DIFFUSE	97		89	100/70			4400	3217	924	3.481
19-59	1	HYDERABAD	March/2020	March/2020	March/2020	April/2020	DELHI-NIZAMUDDIN MARKAZ-Link				30	34	36			4DAYS	4 DAYS							HYPOXIA		1Y		1Y						0.92	40	Y	BILATERAL DIFFUSE	96	92	115	130/80
>60	2	HYDERABAD	April/2020	April/2020	April/2020	April/2020													3 DAYS							1 Y		1Y									BILATERAL DIFFUSE			80	140/90			16800	13440	2520	529
19-59	1	HYDERABAD	April/2020	April/2020	April/2020	April/2020										7 DAYS	7 DAYS		1 DAY					HYPOXIA	TYPE 1 RESPIRATORY FAILURE			1Y						0.78			BILATERAL DIFFUSE			105	170/90			8480	7377	848	8.65	168	84
>60	1	HYDERABAD	March/2020	March/2020	March/2020	April/2020					24	30	28			6 D	6		2 D					SOB	HYPOXIA	8Y		8 Y						0.62	32		lt ISA ,IAA	0.86	0.62	100	110/70			12550	10410	1100	9.46	1010
>60	1	HYDERABAD	April/2020	April/2020	April/2020	April/2020		30	32				30						2 DAY		2 D			HYPOXIA	HYPOXIA	5Y					3 Y				40			0.86	0.51	94	120/90
19-59	1	MAHABOBNAGAR	March/2020	April/2020	April/2020	April/2020					31		30			7 DAYS	7DAYS		7 DAYS					HYPOXIA				1.5 Y						50	40		BILATERAL DIFFUSE	0.51		110	120/80
>60	1	VIKARABAD	April/2020	April/2020	April/2020	April/2020		22	24				22		RHINITIS 3 DAYS	3 DAYS	3 DAYS		3 DAYS		3 D			HYPOXIA											24			92	0.87	117	140/90
19-59	1	HYDERABAD	April/2020	April/2020	April/2020	April/2020		24	24				22			6DAYS	6 DAY		6 DAYS					HYPOXIA				1 YEAR		k/c/o seizures								84	80	121	110/70
<3	1	HYDERABAD	April/2020	April/2020		April/2020	NO PARENTS CONTACT									3 D	3		3				POOR FEEDING	DULL-LETHARGIC	HYPOXIA									90	54	Y	BILATERAL DIFFUSE	90		140				15200
19-59	1	HYDERABAD	April/2020	April/2020	April/2020	April/2020	Travel History									1		ALTERED SENSORIUM-1 D	1				H/O BARIATRIC SURGERY	METABOLIC ENCEPHALOPATHY		Y		1Y									NORMAL			84	130/80			9780
>60	1	HYDERABAD	April/2020	April/2020	April/2020	April/2020	Admitted in Gandhi in April-Report negative but readmmitted in hospital							7 DAYS		7D	7 DAYS		4 DAY				CVA LT HEMIPARESIS 3 YEARS	HYPOXIA		3Y		3Y							36		BILATERAL BASAL	95	88	112	130/90			6620	5160	1060	4.867	380
>60	1	HYDERABAD	April/2020	April/2020	April/2020	April/2020											3D		1D					HYPOXIA	NIV	15 Y		15Y							40			70	46	82	90/60
19-59	1	HYDERABAD	April/2020	April/2020		April/2020	Admitted in SRRITD 23/4/20-Report+VE SHIFED TO GANDHI									4 D	4		4					HYPOXIA				1Y										85		125	120/60
>60	2	HYDERABAD	April/2020	April/2020	April/2020	April/2020	H/O CONTACT -SON COVID +VE	28	32				30						2D			Myalgia-7D	DYSPHAGIA-L/S	HYPOXIA		2Y	1Y	2Y						89	36			99 WITH 6L	89	89	120/75			7000
>60	2	HYDERABAD	April/2020	April/2020	April/2020	April/2020	NO CONTACT H/O COVID-19									3D			3D					SEVERS HYPOXIA on MV GCS 3		1Y	1Y	1 Y	Y/mhd					ON MV				100 ON MV		91	80/60	Y DOBUTAMINE	ON mhd FOR 10 Y	18370	17620	320	55.06	420
19-59	2	HYDERABAD	April/2020	April/2020		April/2020	NO CONTACT H/O COVID-19										1D		1D				APHASIA+H/O FALL	ALTERED SENSORIUM				1 Y							34			93 0N 3L	85	129	ON NORADRENA
>60	1	HYDERABAD	April/2020	April/2020	April/2020	April/2020	NO CONTACT H/O COVID-19	20	20				20					PALPITATIONS,CHESTPAIN	3D				ORAL ULCERS	HYPOXIA											24			95 ON 5L	84	110	110/80
>60	1	HYDERABAD	April/2020	April/2020	April/2020	April/2020	CONTACT H/O COVID-19	16	16	18						1D	1 D		3D		1D			HYPOXIA		14 Y	10 Y	14 Y	Y/mhd									75 ON 10 L		71	180/80		ON mhd
19-59	1	HYDERABAD	April/2020	April/2020	April/2020	April/2020		10	10	18						1D	3D	HEMOPTYSIS 1D	1D							4 MO				MORBID OBESITY		on OSA					BILATERAL DIFFUSE	90 ON CPAP with PEEP 8	82	80	140/80
19-59	1	HYDERABAD	April/2020	April/2020	April/2020	May/2020	CONTACT H/O COVID-19												7D					HYPOXIA		1Y	1Y	1 Y		REFRACTORY HEART FAILURE					42		BILATERAL BASAL	93 0N 6L	68	110	130/60	Y DOBUTAMINE		12620	11510	600	19.1	420	70
>60	1	HYDERABAD		April/2020		May/2020																		HYPOXIA/RENAL FAILURE	ARDS	1Y		1 Y	Y/MHD				HBS AG+VE					100 ON MV		90	90/60	Y NORADRENALINE	ON MHD FOR 1 MO	11740	10790	490	22.02	400	40
19-59	1	HYDERABAD	April/2020	April/2020		May/2020	CONTACT H/O COVID-19									4D								HYPOXIA		1 Y											BILATERAL	80 ON 5L	76	125	130/80
19-59	1	HYDERABAD	April/2020	May/2020	May/2020	May/2020										7D	7D		3D					HYPOXIA			1 Y			CABG				ON MV				80 ON 6L		109	128/80
19-59	2	HYDERABAD	April/2020	April/2020	April/2020	April/2020		28	28	28						3D	8D		3D		1D			HYPOXIA		DENOVO												85 ON CPAP FIO2 60	60	90	120/70
>60	2	HYDERABAD	April/2020	April/2020		May/2020										2D	2D		2D				Patient undergone Laproscopic Cholecystectomy	Post Operative Care		15 Y		15 Y		OSA									100	82	130/80			11510	7850	2220	353	1380	40
>60	1	HYDERABAD	April/2020	May/2020	May/2020	May/2020										4D			4D					HYPOXIA		10 Y		10 Y										92 ON 6 L		98	130/80
19-59	1	HYDERABAD		May/2020	May/2020	May/2020		28	30	30													3 MONTHS CKD SYMPTOMS	CKD FOR MHD		6Y		6 Y	4/MHD										90	120	160/100		ON MHD FOR 4 Y	14730	14340	140	102.42	230
>60	1	RANGAREDDY	April/2020	May/2020	May/2020	May/2020										2 D	2 D		2 D					CKD FOR MHD for 1.5 years		25 Y		10Y	1.5/mhd	seisure disorder	old COPD ,old kochs	ch (pulmonary)		96 % at 10l/min	18		BILATERAL	96at 10l/min	86	74	160/100		ONMHD mhd for 1.5 y	13830	10920	1740	6.27	1140
19-59	1	HYDERABAD	May/2020	May/2020	May/2020	May/2020											2 DAYS		3 D					HYPOXIA	HYPOXIA		1 Y	1 Y	AKI	OSA,MODERATE PAH,MOD TR,SEVERE MR			SEVERE LV DYSFUNCTION	92%0N MV SIMV MODE	16		BILATERAL	92% ON MV WITH FIO2100%		100	100/60			4160
>60	1	HYDERABAD	April/2020	May/2020	May/2020	May/2020	CONTACT H/O WITH GRANDSON									4 DAYS	4 DAYS		4 DAYS					HYPOXIA,ALTERED SENSORIUM										93 % AT 6L/MIN	31			93% AT 6L/MIN		90/MIN	130/80			12070	6630	4000	1.657	970	410
>60	1	HYDERABAD	May/2020	May/2020	May/2020	May/2020		18	20	22							5 DAYS		1 DAY					HYPOXIA,ALTERED SENSORIUM		10Y					CVA-15 YRS			97%AT5L/MON O2	30			97% AT 5L/MIN		62	106/70			14740	12440	1850	6.724	360	90
19-59	2	HYDERABAD	May/2020	May/2020	May/2020	May/2020	Referred from yashoda hospital	28	28	28				3 days		3 D	3 D		3 D			Myalgia for 3 days		HYPOXIA ON MV	HYPOXIA			3 Y						88 % AT 8L/MIN	32		BILATERAL	88% AT 8L/MIN		84	132/84
>60	1	HYDERABAD	May/2020	May/2020	May/2020	May/2020	REFFRED FROM OGH	28	28	28						4 DAYS	6 DAYS		4 DAYS	6 DAYS		Myalgia-6 DAYS		HYPOXIA		4 YRS								40% AT 10L/MIN	37		BILATERAL	90% ON CPAP WITH FIO2100%		120	140/90
>60	1	HYDERABAD	April/2020	30/4/2020	April/2020	May/2020											4 DAYS		4 DAYS				CKD 1 YR	HYPOXIA ,CKD		1Y		1 Y	1YR					93% AT RA				98%AT 6L/MIN		90	130/80		CKD ON MHD FOR 1 YEAR	4820	3070	1410	2.177	320	100
>60	1	HYDERABAD	May/2020	May/2020	May/2020	May/2020	REFFERED FROM OGH	18	19	18									2 DAYS			CHEST PAIN -1 WEEK		HYPOXIA		10Y		10Y		GOUTY ARTHRITIS,HYPOTHYROIDISM				93% AT 6L/MIN	28		BILATERAL	93 %AT 6L/MIN	86	111	130/70			7300	3280	2190	1.497	630	1160
>60	1	HYDERABAD		May/2020	May/2020	May/2020	REFERRED FROM ASRA HOSPITAL	26	26	28								HICCUPS 4 DAYS				SUDDEN LOC WITH COLLAPSE		HYPOXIA, SUDDEN SYNCOPE		5 Y		5Y							14/MIN		BILATERAL	97 AT 2L/MIN	92	99	160/80			4140	3150	700	4.5	290
19-59	1	HYDERABAD	May/2020	May/2020	May/2020	May/2020	REFERRED FROM KIMS HOSPITAL	26	26	26				2 DAYS		8 DAYS	8 DAYS		2 DAYS			Myalgia for 3 days	CHEST PAIN 2 DAYS	HYPOXIA		1Y								98% AT 8L/MIN	32			98%AT 8L/MIN	91	108	142/81			11100	8920	1450	6.15	680	300
>60	1	HYDERABAD	April/2020	28/4/2020	28/4/2020	May/2020													2 D					TRACHEOSTOMY CARE ON O2 SUPPORT				PSYCHIATRIC ILLNESS		CA ORAL CAVITY	YES	KNOWN PTB S/P ATT 1 YR		98 AT 6L/MIN	26		BILATERAL BASAL	98%AT 6L/MIN		111	130/70			16660	13950	1560	8.94	970	130
>60	1	HYDERABAD	May/2020	May/2020	May/2020	May/2020	REFERRED FROM KIMS HOSPITAL ON MV									3 DAYS			1 DAY					VENTILATORY SUPPORT	HYPOXIA	1Y		Y						100 ON SIMV,FIO2100%, Peep 8				100% on mv		130	180/100
>60	1	HYDERABAD	May/2020	May/2020	May/2020	May/2020	REFERRED FROM AMMA HOSPITAL							3 DAYS		3 DAYS	3 DAYS		2 DAYS				CHEST PAIN DURING HOSPITALIZATION	HYPOXIA, AKI ON CKD		8 Y		8Y	8Y					85 % AT RA	26			95 % AT 4L/MIN 02	85	100	170/90		AKI ON CKD INITITAED ON HD	19630	18090	760	23.08	760
>60	2	HYDERABAD	May/2020	May/2020	May/2020	May/2020	REFERRED FROM CARE HOSPITAL	20	20	20							1 DAY		1 DAY					HYPOXIA, ALTERED SENSORIUM	HYPOXIA	20Y		20Y		CVA	25 Y			95 AT 5L/MIN	26		BILATERAL	98%AT 5L/MIN		97	150/90			9890	7660	910	8.41	1110	190
>60	1	HYDERABAD	May/2020	May/2020	May/2020	May/2020	REFERRED FROM KIMS HOSPITAL												2 DAYS					HYPOXIA		1Y	1 Y,TVD			POST CABG 3Y		Y		80%AT RA	32		BILATERAL	94 % AT 8L/MIN	84	112	130/90			8410	7440	690	10.7	270
19-59	1	HYDERABAD	May/2020	May/2020	May/2020	May/2020											5 DAYS		3 DAYS		4 EPISODES /1 DAY		ALTERED SENSORIUM	HYPOXIA,ALTERED SENSORIUM										92 % AR RA	45			98% AT 6L/MIN	92 % AT RA	128	130/80			1900	1160	520	2.23	220
>60	1	HYDERABAD	May/2020	May/2020	May/2020	May/2020	REFERED FROM CHEST HOSPITAL									10 DAYS	10 DAYS		5 DAY					HYPOXIA				Y						88 AT RA	35		BILATERAL	99 % ON CPAP ON FI02100% 88		116	150/90			12020	10960	550	19.92	480	200
>60	1	HYDERABAD	May/2020	May/2020	May/2020	May/2020	REFERRED FROM THUMBAY HOSPITAL	26	28	28						3 DAYS				3 DAYS				HYPOXIA		5 Y	10Y							84 % AT RA	28			99 ON CPAP WITH FI02 80%		115	126/93
>60	2	HYDERABAD		May/2020	May/2020	May/2020		22	2	24													ALTERED SENSORIUM	HYPOXIA										86% AT RA						123	110/60
19-59	1	HYDERABAD	May/2020	May/2020	May/2020	May/2020		20	20	20						3 DAYS	3 DAYS		3 DAYS					HYPOXIA				3 Y			PTB 10 YRS AGO			38% AT RA	34		BIATERAL	INTUBATED ON 21/5		130	160/90
19-59	2	HYDERABAD	May/2020	May/2020	May/2020	May/2020	REFERRED FROM OGH									2 DAYS			2 DAYS	2 DAYS			HAEMOPTYSIS 2 DAYS	HYPOXIA							5 Y OM 100MCG			72 %AT 6L/MIN	26			100 %CPAP WITH FI02100 60		102	130/70
>60*	1	HYDERABAD	March/2020				No travel History-Cluster infection				24	30	28			6 D	6 DAYS		2 DAYS							8 years		8 Years						0.62						101	130/80
* Whole Genome Sequences
Empty wells indicate data not available
[truncated: 45 more columns]
